# Supplementary material for: The Role of Flagellum and Flagellum-Based Motility on Salmonella Enteritidis and Escherichia coli Biofilm Formation
Source: Microorganisms. 2024 Jan 23;12(2):232. doi: 10.3390/microorganisms12020232 (PMC10893291; doi:10.3390/microorganisms12020232)
Supplement: Supplementary file 1 [file microorganisms-12-00232-s001.zip]

Archive with 1 entries (1 files):
- microorganisms-2813859-supplementary.pdf
